# Supplementary material for: A Precise Apple Quality Prediction Model Integrating Driving Factor Screening and BP Neural Network
Source: Plants (Basel). 2025 Dec 13;14(24):3795. doi: 10.3390/plants14243795 (PMC12737044; doi:10.3390/plants14243795)
Supplement: Supplementary file 1 [file plants-14-03795-s001.zip]

Archive with 1 entries (1 files):
- plants-4000328-supplementary.pdf
